# Supplementary material for: Phytochemical Composition and Health Benefits of Figs (Fresh and Dried): A Review of Literature from 2000 to 2022
Source: Nutrients. 2023 Jun 3;15(11):2623. doi: 10.3390/nu15112623 (PMC10255635; doi:10.3390/nu15112623)
Supplement: Supplementary file 1 [file nutrients-15-02623-s001.zip]

Archive with 1 entries (1 files):
- nutrients-2399156-supplementary.pdf
